# Supplementary material for: Hippocampal Astrocytes in Migrating and Wintering Semipalmated Sandpiper Calidris pusilla
Source: Front Neuroanat. 2018 Jan 4;11:126. doi: 10.3389/fnana.2017.00126 (PMC5758497; doi:10.3389/fnana.2017.00126)
Supplement: DATA SHEET S2 — Excel file shows all data related to astrocytes morphometric features with MMI > 0.55 and correspondent frequency distribution histograms for each morphometric variable. Because hierarchical cluster analysis was based on morphometric variables with multimodality index higher than 0.55, it is expected to find multimodal or at least bimodal distribution of morphometric features which were used to perform cluster analysis. Computationally, discriminant function analysis is very similar to multivariate analysis of variance (MANOVA). This procedure is used to determine whether groups differ with regard to the mean of a variable, and then to use that variable to predict group membership. The software used in the present report (Statistica 12) performed comparisons between a matrix of total variances and covariances, as well as between matrices of pooled within-group variances and covariances. These matrices were compared via multivariate F-tests in order to determine whether or not there are any significant differences (with regard to all variables) between groups. In addition, arithmetic mean and standard deviation were calculated for the variables chosen as best predictors for groups. Parametric statistical analysis using t-tests and non-parametric analysis using the Mann–Whitney U-test were applied for comparison between astrocytes morphological groups suggested by multivariate data analysis. Statistical significance was accepted at the 95% confidence level (p < 0.05). We further assessed our morphological classification using PERMANOVA and found similar results as described for cluster analysis. [file Data_Sheet_2.XLSX]

## Sheet:  Normality Tests for Figure 6
Shapiro Wilk Tests Applied to Morphometric Features that Most Contributed to Clusters Formation
Branch Volume (µm³)														Complexity																	Planar angle
42.0158														3688.08																	48.4679
26.6782														2182.75																	52.5
37.4031														353.961																	69.35
49.9827														9552.9																	54.7865
24.4459														8209.11																	55.641
63.138														7944.76																	44.8891
60.4198														2059.12																	54.9895
31.224														11410.6																	60.7163
18.1216														1970.12																	53.4731
48.0036														5767.1																	65.706
45.2964														12659.1																	53.4211
113.424														11898.2																	58.1746
67.1672														2212.61																	56.3676
35.9772														4277.56																	54.3639
61.2901														10702.8																	56.8
76.6962														6336.26																	63.1372
69.5969														5764.95																	54.6794
57.6911														3065.87																	48.4833
48.7149														2108.53																	55.15
22.0992														1919.15																	57.2263
35.9343														3669.99																	52.2594
69.0366														5481.89																	50.555
62.6581														3894.79																	45.5966
64.2427														5752.85																	72.1861
45.0637														1071.9																	48.225
120.136														13191.5																	58.1328
19.5588														4559.36																	63.327
32.2594														2214.29																	55.6185
68.3174														7763.89																	64.0721
58.1448														14739.6																	60.4667
42.0127														8347.09																	54.293
55.3909														15333																	47.8197
53.8707														16390.1																	58.1197
233.532														13364.4																	56.1097
50.1943														9629.23																	52.4957
50.6985														6743.36																	52.1377
56.1267														12795.6																	59.5088
167.248														13043.4																	56.9879
118.883														2705.66																	56.6548
179.028														8979.33																	46.8345
51.0056														1715.32																	52.4462
8.0624														695.578																	70.9238
12.3419														2376.49																	48.4037
21.5699														3563.19																	56.6241
114.756														6743.74																	57.7167
135.495														5721.7																	60.0417
127.19														6104.86																	63.1187
38.7823														13120.1																	59.2245
38.0677														7019.56																	58.1292
34.8555														21370.6																	59.5881
30.1962														6158.03																	45.3576
54.0835														9591.08																	64.7968
50.9546														4470.7																	48.9683
42.9855														9785.65																	56.7743
34.7303														7336.29																	54.041
70.5012														12470.4																	56.85
89.1556														16050.9																	53.8346
15.8921														2168.85																	67.9357
47.9729														13675.6																	52.1216
27.2335														56043.2																	58.4633
68.5678														12776.3																	48.8286
41.2349														2144.56																	61.53
44.0919														14022.6																	49.4312
21.3398														4925.93																	46.05
14.566														2337.58																	59.2625
41.36														5977.15																	62.845
78.1057														9585.49																	63.1641
184.38														11242.3																	57.8677
26.3946														1099.44																	54.1214
14.9883														755.089																	75.8333
87.6012														21010																	63.1273
17.0044														1262.71																	68.6158
66.5032														6626.71																	69.9233
24.6496														2116.6																	73.8346
86.7081														9849.68																	53.836
112.46														11194.9																	51.2544
38.8607														4013																	62.8567
61.6227														7955.43																	50.6368
82.9971														5192.71																	51.0763
54.226														3094.44																	49.2531
65.6098														19357.1																	45.5274
121.916														21478.7																	47.2593
97.573														8779.3																	53.73
32.9195														3757.57																	47.2211
92.7086														21433.2																	57.8194
61.8761														6276.08																	54.1879
53.2883														3692.89																	64.0393
21.4976														3129.21																	58.6292
63.7846														8544.85																	50.404
44.8402														5813.79																	58.9152
63.2019														9847.19																	53.4889
82.5435														6930.09																	51.8
60.1429														2747.79																	41.4781
38.0305														5359.06																	59.0576
47.6447														2182.72																	46.2632
45.0565														3255.52																	50.7208
65.0196														2216.94																	57.2062
116.607														7412.97																	62.0571
35.6227														2435.94																	43.67
85.1044														5579.2																	51.505
135.552														21837.7																	52.3898
50.2267														2838.34																	48.52
58.4707														8523.99																	57.2941
33.5185														3947.55																	55.4087
43.4785														9178.23																	53.5675
81.0551														7330.48																	62.2551
69.2965														13101.4																	57.724
52.1479														4907.34																	62.7788
45.7845														2647.79																	59.3136
47.5447														3543.7																	2490.69
33.3026														5376.81																	51.737
67.9631														4993.61																	66.1262
67.7899														17698.8																	45.4563
36.1602														2477.31																	49.35
95.8598														7079																	56.3489
44.0973														6118.95																	50.8833
59.8444														4474																	55.8793
84.79														8639.48																	49.3614
79.8155														4673.2																	58.8472
33.3526														4080.82																	48.0308
26.9984														2961.72																	62.2115
56.4551														3018.73																	60.7679
102.656														7369.96																	50.875
43.6153														4786.28																	52.9568
63.2677														7401.8																	40.5109
66.4786														12695.5																	44.5196
49.3476														4070.8																	50.1412
43.4279														4071.37																	53.7758
57.2288														5175.24																	59.2667
77.3137														7603.33																	60.3595
117.4														6957.5																	56.8219
53.1331														6040.91																	46.92
183.583														10906																	58.6978
43.9497														5079.94																	56.4394
69.7983														12089.3																	52.5583
71.0808														7409.24																	57.2206
39.0974														5713.48																	51.6368
40.2873														13150.3																	59.315
47.8553														5063.2																	52.4743
77.9856														13096.8																	61.5642
45.3323														5964.75																	56.4689
39.2155														3954.18																	66.2667
74.8609														10405.5																	60.7328
41.4304														7956.35																	41.8115
37.9708														16344.8																	58.7845
31.8681														9081.2																	56.087
30.8445														15383.2																	48.2618
29.1042														1494.9																	55.4476
47.2648														4111.56																	57.1667
58.6689														11539.4																	50.7577
66.831														10117.5																	60.9467
44.6643														4799.86																	53.6975
50.3184														5761.61																	53.7905
27.0058														9798.25																	47.8021
34.1712														2019.95																	45.5043
58.8781														9562.85																	60.6815
28.8489														2641.13																	47.4577
41.1294														7555.56																	57.9158
27.3794														6089.6																	57.6306
52.8919														21865.6																	65.6987
40.5702														4750.82																	65.55
18.8425														1610.88																	46.7143
24.8869														1949.76																	55.345
58.4032														5738.39																	51.3158
25.4008														2675.49																	51.6536
31.1444														4979.53																	47.3226
66.6755														17852.3																	66.0942
42.3067														5629.41																	50.8364
48.4281														9722.23																	59.4196
46.7384														4653.34																	46.4235
41.9634														4513.04																	61.3444
45.9573														4150.67																	59.1962
37.3218														4105.16																	49.0389
67.9692														7043.32																	57.5875
37.709														12511.5																	68.7775
50.3885														7087.94																	62.6333
42.9812														10270.1																	76.45
31.8041														2222.3																	59.0636
28.7725														2309.83																	59.8
42.0081														5831.75																	40.9
37.5778														2789.19																	52.4958
29.5167														1298.27																	73.7188
84.5172														3240.74																	64.2929
65.5044														4484.55																	61.6029
22.5033														1154.53																	47.355
35.8328														5072.06																	48.2912
52.0767														8808.22																	54.8535
22.7662														3355.57																	45.9724
31.6972														8363.77																	58.19
55.8597														13994.3																	51.2019
31.8495														7207.4																	50.5833
43.0023														14692.5																	57.166
59.6995														5823.21																	58.9429
41.6714														5033.19																	54.5222
57.8479														8443.35																	63.7295
53.9373														13372.8																	49.1077
38.0285														6141.18																	60.8111
50.1209														19866.3																	64.8036
27.1067														10685.1																	57.32
28.4376														6499.04																	52.7208
19.6276														3665.02																	57.67
39.1824														16964.6																	47.8929
19.9266														5025.63																	68.6929
33.4976														9829.94																	55.7125
21.7242														9033.26																	64.3286
25.0608														4555.79																	62.0806
55.6928														8785.61																	53.5396
124.16														18754.3																	50.9243
121.313														22245.2																	62.1441
13.1985														1915.81																	46.055
65.7524														10744																	50.7457
42.4942														3658.15																	51.725
50.3467														5555.46																	55.2125
36.1054														3799.91																	64.1467
52.751														14046.4																	53.9804
29.7435														6730.89																	58.3471
26.606														7379.75																	67.1333
15.2161														2272.59																	53.3464
12.034														4654.12																	49.3921
48.9558														13956.4																	59.325
37.8784														10783.1																	56.2776
50.8443														10704.5																	54.2156
48.4461														19178																	52.3052
72.4813														10580.8																	51.0392
102.89														14951.4																	63.3855
19.6696														3197.03																	55.1265
25.5407														2820.75																	56.8212
56.0445														13869.2																	48.1761
47.1497														16175.6																	56.4437
45.2708														4099.13																	56.49
22.74														2910.33																	57.2682

## Sheet: Normality Tests for Figure 13 
Figure
Branch Volume (µm³)																Complexity															Planar angle
49.9827																9552.9															54.7865
24.4459																8209.11															55.641
31.224																11410.6															60.7163
45.2964																12659.1															53.4211
113.424																11898.2															58.1746
61.2901																10702.8															56.8
120.136																13191.5															58.1328
58.1448																14739.6															60.4667
42.0127																8347.09															54.293
55.3909																15333															47.8197
53.8707																16390.1															58.1197
233.532																13364.4															56.1097
50.1943																9629.23															52.4957
56.1267																12795.6															59.5088
167.248																13043.4															56.9879
179.028																8979.33															46.8345
38.7823																13120.1															59.2245
34.8555																21370.6															59.5881
54.0835																9591.08															64.7968
42.9855																9785.65															56.7743
70.5012																12470.4															56.85
89.1556																16050.9															53.8346
47.9729																13675.6															52.1216
68.5678																12776.3															48.8286
44.0919																14022.6															49.4312
78.1057																9585.49															63.1641
184.38																11242.3															57.8677
87.6012																21010															63.1273
86.7081																9849.68															53.836
112.46																11194.9															51.2544
65.6098																19357.1															45.5274
121.916																21478.7															47.2593
97.573																8779.3															53.73
92.7086																21433.2															57.8194
63.7846																8544.85															50.404
63.2019																9847.19															53.4889
135.552																21837.7															52.3898
58.4707																8523.99															57.2941
43.4785																9178.23															53.5675
69.2965																13101.4															57.724
67.7899																17698.8															45.4563
84.79																8639.48															49.3614
66.4786																12695.5															44.5196
183.583																10906															58.6978
69.7983																12089.3															52.5583
40.2873																13150.3															59.315
77.9856																13096.8															61.5642
74.8609																10405.5															60.7328
37.9708																16344.8															58.7845
31.8681																9081.2															56.087
30.8445																15383.2															48.2618
58.6689																11539.4															50.7577
66.831																10117.5															60.9467
27.0058																9798.25															47.8021
58.8781																9562.85															60.6815
52.8919																21865.6															65.6987
66.6755																17852.3															66.0942
48.4281																9722.23															59.4196
37.709																12511.5															68.7775
42.9812																10270.1															76.45
52.0767																8808.22															54.8535
31.6972																8363.77															58.19
55.8597																13994.3															51.2019
43.0023																14692.5															57.166
57.8479																8443.35															63.7295
53.9373																13372.8															49.1077
50.1209																19866.3															64.8036
27.1067																10685.1															57.32
39.1824																16964.6															47.8929
33.4976																9829.94															55.7125
21.7242																9033.26															64.3286
55.6928																8785.61															53.5396
124.16																18754.3															50.9243
121.313																22245.2															62.1441
65.7524																10744															50.7457
52.751																14046.4															53.9804
48.9558																13956.4															59.325
37.8784																10783.1															56.2776
50.8443																10704.5															54.2156
48.4461																19178															52.3052
72.4813																10580.8															51.0392
102.89																14951.4															63.3855
56.0445																13869.2															48.1761
47.1497																16175.6															56.4437
42.0158																3688.08															48.4679
26.6782																2182.75															52.5
37.4031																353.961															69.35
63.138																7944.76															44.8891
60.4198																2059.12															54.9895
18.1216																1970.12															53.4731
48.0036																5767.1															65.706
67.1672																2212.61															56.3676
35.9772																4277.56															54.3639
76.6962																6336.26															63.1372
69.5969																5764.95															54.6794
57.6911																3065.87															48.4833
48.7149																2108.53															55.15
22.0992																1919.15															57.2263
35.9343																3669.99															52.2594
69.0366																5481.89															50.555
62.6581																3894.79															45.5966
64.2427																5752.85															72.1861
45.0637																1071.9															48.225
19.5588																4559.36															63.327
32.2594																2214.29															55.6185
68.3174																7763.89															64.0721
50.6985																6743.36															52.1377
118.883																2705.66															56.6548
51.0056																1715.32															52.4462
8.0624																695.578															70.9238
12.3419																2376.49															48.4037
21.5699																3563.19															56.6241
114.756																6743.74															57.7167
135.495																5721.7															60.0417
127.19																6104.86															63.1187
38.0677																7019.56															58.1292
30.1962																6158.03															45.3576
50.9546																4470.7															48.9683
34.7303																7336.29															54.041
15.8921																2168.85															67.9357
27.2335																56043.2															58.4633
41.2349																2144.56															61.53
21.3398																4925.93															46.05
14.566																2337.58															59.2625
41.36																5977.15															62.845
26.3946																1099.44															54.1214
14.9883																755.089															75.8333
17.0044																1262.71															68.6158
66.5032																6626.71															69.9233
24.6496																2116.6															73.8346
38.8607																4013															62.8567
61.6227																7955.43															50.6368
82.9971																5192.71															51.0763
54.226																3094.44															49.2531
32.9195																3757.57															47.2211
61.8761																6276.08															54.1879
53.2883																3692.89															64.0393
21.4976																3129.21															58.6292
44.8402																5813.79															58.9152
82.5435																6930.09															51.8
60.1429																2747.79															41.4781
38.0305																5359.06															59.0576
47.6447																2182.72															46.2632
45.0565																3255.52															50.7208
65.0196																2216.94															57.2062
116.607																7412.97															62.0571
35.6227																2435.94															43.67
85.1044																5579.2															51.505
50.2267																2838.34															48.52
33.5185																3947.55															55.4087
81.0551																7330.48															62.2551
52.1479																4907.34															62.7788
45.7845																2647.79															59.3136
47.5447																3543.7															2490.69
33.3026																5376.81															51.737
67.9631																4993.61															66.1262
36.1602																2477.31															49.35
95.8598																7079															56.3489
44.0973																6118.95															50.8833
59.8444																4474															55.8793
79.8155																4673.2															58.8472
33.3526																4080.82															48.0308
26.9984																2961.72															62.2115
56.4551																3018.73															60.7679
102.656																7369.96															50.875
43.6153																4786.28															52.9568
63.2677																7401.8															40.5109
49.3476																4070.8															50.1412
43.4279																4071.37															53.7758
57.2288																5175.24															59.2667
77.3137																7603.33															60.3595
117.4																6957.5															56.8219
53.1331																6040.91															46.92
43.9497																5079.94															56.4394
71.0808																7409.24															57.2206
39.0974																5713.48															51.6368
47.8553																5063.2															52.4743
45.3323																5964.75															56.4689
39.2155																3954.18															66.2667
41.4304																7956.35															41.8115
29.1042																1494.9															55.4476
47.2648																4111.56															57.1667
44.6643																4799.86															53.6975
50.3184																5761.61															53.7905
34.1712																2019.95															45.5043
28.8489																2641.13															47.4577
41.1294																7555.56															57.9158
27.3794																6089.6															57.6306
40.5702																4750.82															65.55
18.8425																1610.88															46.7143
24.8869																1949.76															55.345
58.4032																5738.39															51.3158
25.4008																2675.49															51.6536
31.1444																4979.53															47.3226
42.3067																5629.41															50.8364
46.7384																4653.34															46.4235
41.9634																4513.04															61.3444
45.9573																4150.67															59.1962
37.3218																4105.16															49.0389
67.9692																7043.32															57.5875
50.3885																7087.94															62.6333
31.8041																2222.3															59.0636
28.7725																2309.83															59.8
42.0081																5831.75															40.9
37.5778																2789.19															52.4958
29.5167																1298.27															73.7188
84.5172																3240.74															64.2929
65.5044																4484.55															61.6029
22.5033																1154.53															47.355
35.8328																5072.06															48.2912
22.7662																3355.57															45.9724
31.8495																7207.4															50.5833
59.6995																5823.21															58.9429
41.6714																5033.19															54.5222
38.0285																6141.18															60.8111
28.4376																6499.04															52.7208
19.6276																3665.02															57.67
19.9266																5025.63															68.6929
25.0608																4555.79															62.0806
13.1985																1915.81															46.055
42.4942																3658.15															51.725
50.3467																5555.46															55.2125
36.1054																3799.91															64.1467
29.7435																6730.89															58.3471
26.606																7379.75															67.1333
15.2161																2272.59															53.3464
12.034																4654.12															49.3921
19.6696																3197.03															55.1265
25.5407																2820.75															56.8212
45.2708																4099.13															56.49
22.74																2910.33															57.2682
56.9852																27371.8															54.4302
67.5159																32591.7															58.3523
89.1503																26557.2															57.5507
151.644																44256.1															56.6821
47.6607																56043.1															48.1194
52.2893																46050.6															59.6214
68.1577																23646.8															57.8431
98.1224																26707.3															55.5233
129.258																28785.1															57.7014
70.0103																26383.7															58.1154
69.5788																29169.5															56.3178
78.8706																25410.2															55.843
58.6133																33627.4															53.6828
78.5778																27023															60.7747
37.8162																24647.4															57.9828
137.418																29099.8															57.9293
39.8993																26431.4															59.1159
31.9272																31747.3															54.0984
85.1473																30229.3															59.8983

## Sheet: PERMANOVA analysis
PERMANOVA
Permutational MANOVA
Resemblance: D1 Euclidean distance
Sums of squares type: Type III (partial)
Permutation method: Permutation of residuals under the full model
Number of permutations: 999
PERMANOVA table of results
Source	df	SS	MS	Pseudo-F	P(perm)	Unique perms
Type	1	28093000000	28093000000	408.01	0.001	997
Migrating Window	1	10765000000	10765000000	156.35	0.001	998
Type x Window	1	6996600000	6996600000	101.61	0.001	998
Res	476	32775000000	68855000
Total	479	68447000000
